# Supplementary material for: Development of the early-life gut microbiome and associations with eczema in a prospective Chinese cohort
Source: mSystems. 2023 Aug 30;8(5):e00521-23. doi: 10.1128/msystems.00521-23 (PMC10654104; doi:10.1128/msystems.00521-23)
Supplement: Supplemental tables — Tables S1 to S7. [file msystems.00521-23-s0002.xlsx]

## Sheet: Table S1
	Table S1. Characteristics of the study cohort (n = 112)
	Category	Variable	Option	Value
	Maternal	Maternal age_yr [Mean (SD)]	-	32.5 (4)
	Maternal	Maternal age	Less than 30	35 (31.3)
			30 to 35	45 (40.2)
			Above 35	32 (28.6)
	Maternal	Maternal education	Secondary school or below	50 (44.6)
			Diploma or degree or above	62 (55.4)
	Maternal	Gravida_count [Mean (SD)]	-	2.1 (1.3)
	Maternal	Gravida	Primigravida	51 (45.5)
			Multigravida	61 (54.5)
	Maternal	Parity_count [Mean (SD)]	-	0.5 (0.7)
	Maternal	Parity	Nulliparous	72 (64.3)
			Primiparous	27 (24.1)
			Multiparous	13 (11.6)
	Maternal	Prenatal maternal smoking	Yes	5 (4.5)
			No	107 (95.5)
	Maternal	Gestational diabetes mellitus	Yes	14 (12.5)
			No	98 (87.5)
	Maternal	Preeclampsia	Yes	8 (7.1)
			No	104 (92.9)
	Maternal	Group B Streptococcus	Yes	35 (31.3)
			No	77 (68.8)
	Maternal	Prenatal antibiotics	Yes	25 (22.3)
			No	76 (67.9)
			Uncertain	11 (9.8)
	Maternal	Prenatal probiotics	Yes	61 (54.5)
			No	51 (45.5)
	Perinatal	Gestational age_wk [Mean (SD)]	-	39.3 (1.2)
	Perinatal	Gestational age	Early term	49 (43.8)
			Full term	49 (43.8)
			Late term	14 (12.5)
	Perinatal	Mode of delivery	Vaginal	85 (75.9)
			C-section	27 (24.1)
	Perinatal	Intrapartum antibiotics	Yes	57 (50.9)
			No	55 (49.1)
	Perinatal	Apgar score 1 min [Mean (SD)]	-	8.7 (0.9)
	Perinatal	Apgar score 5 min [Mean (SD)]	-	9.7 (0.6)
	Perinatal	NICU or SCBU	Yes	10 (8.9)
			No	102 (91.1)
	Perinatal	Birth weight_kg [Mean (SD)]	-	3.2 (0.3)
	Demographic	Sex	Male	57 (50.9)
			Female	55 (49.1)
	Environmental	Older sibling(s)	Yes	40 (35.7)
			No	69 (61.6)
			NA	3 (2.7)
	Environmental	Prenatal passive smoking	Yes	40 (35.7)
			No	72 (64.3)
	Diet	Feeding mode at 6 months	Exclusively breast fed	24 (21.4)
			Exclusively formula fed	41 (36.6)
			Mixed	35 (31.3)
			NA	12 (10.7)
	Diet	Cessation of breastfeeding_mth [Mean (SD)]	-	11.3 (8.6)
	Diet	Solid food before 6 months	Yes	64 (57.1)
			No	23 (20.5)
			NA	25 (22.3)
	Diet	Solid food introduction_mth [Mean (SD)]	-	5.5 (0.8)
	Allergy	Eczema at 6 months	Yes	48 (42.9)
			No	53 (47.3)
			NA	11 (9.8)
	Allergy	SCORAD at 6 months [Mean (SD)]	-	27.7 (14.8)
	Allergy	oSCORAD at 6 months [Mean (SD)]	-	21.7 (11.9)
	Allergy	Severity_SCORAD at 6 months	Mild	21 (43.8)
			Moderate	19 (39.6)
			Severe	5 (10.4)
			NA	3 (6.3)
	Allergy	Severity_oSCORAD at 6 months	Mild	14 (29.2)
			Moderate	27 (56.3)
			Severe	4 (8.3)
			NA	3 (6.3)
	Allergy	Eczema at 12 months	Yes	34 (30.4)
			No	64 (57.1)
			NA	14 (12.5)
	Allergy	SCORAD at 12 months [Mean (SD)]	-	16 (11.1)
	Allergy	oSCORAD at 12 months [Mean (SD)]	-	12.6 (8.4)
	Allergy	Severity_SCORAD at 12 months	Mild	14 (41.2)
			Moderate	11 (32.4)
			NA	9 (26.5)
	Allergy	Severity_oSCORAD at 12 months	Mild	17 (50)
			Moderate	8 (23.5)
			NA	9 (26.5)
	Allergy	Eczema at 24 months	Yes	13 (11.6)
			No	54 (48.2)
			NA	45 (40.2)
	Allergy	Eczema at 36 months	Yes	11 (9.8)
			No	36 (32.1)
			NA	65 (58)
	Allergy	Onset of eczema_mth [Mean (SD)]	-	2.7 (1.7)
	Allergy	Wheezing at 12 months	Yes	0 (0)
			No	98 (87.5)
			NA	14 (12.5)
	Allergy	Food allergy at 12 months	Yes	13 (11.6)
			No	85 (75.9)
			NA	14 (12.5)
	Allergy	Rhinitis at 12 months	Yes	3 (2.7)
			No	95 (84.8)
			NA	14 (12.5)
	Allergy	Allergic sensitization at 12 months	Yes	26 (23.2)
			No	56 (50)
			NA	30 (26.8)
	Allergy	Parental history of eczema, asthma or rhinitis	Yes	61 (54.5)
			No	48 (42.9)
			NA	3 (2.7)
	All values are count (%) unless otherwise specified.
	NICU, neonatal intensive care unit; oSCORAD, objective SCORAD; SCBU, special care baby unit; SCORAD, SCORing Atopic Dermatitis
	NA: missing value

## Sheet: Table S2
	Table S2. Detailed characteristics of the study cohort at each time point
		Age_mth		0m	1m	3m	6m	12m	18m	24m	30m	36m
		Age band_mth		0	1	2 to 3	4 to 9	10 to 15	16 to 21	22 to 27	28 to 33	34 to 40
		Median age_mth (IQR)		0	1.1 (1.0–1.2)	3.0 (2.8–3.1)	5.9 (5.8–6.0)	11.7 (11.5–12.0)	17.7 (17.5–18.0)	23.8 (23.6–24.1)	30.3 (29.7–31.0)	36.4 (36.0–36.6)
		Number of stool samples		36	85	89	99	94	89	81	73	67
	Category	Variable	Option	Count (%)	Count (%)	Count (%)	Count (%)	Count (%)	Count (%)	Count (%)	Count (%)	Count (%)
	Maternal	Maternal age	Less than 30	9 (25)	25 (29.4)	26 (29.2)	28 (28.3)	28 (29.8)	25 (28.1)	22 (27.2)	20 (27.4)	17 (25.4)
			30 to 35	15 (41.7)	35 (41.2)	37 (41.6)	41 (41.4)	39 (41.5)	38 (42.7)	32 (39.5)	32 (43.8)	31 (46.3)
			Above 35	12 (33.3)	25 (29.4)	26 (29.2)	30 (30.3)	27 (28.7)	26 (29.2)	27 (33.3)	21 (28.8)	19 (28.4)
	Maternal	Maternal education	Secondary school or below	21 (58.3)	37 (43.5)	39 (43.8)	44 (44.4)	38 (40.4)	37 (41.6)	32 (39.5)	31 (42.5)	28 (41.8)
			Diploma or degree or above	15 (41.7)	48 (56.5)	50 (56.2)	55 (55.6)	56 (59.6)	52 (58.4)	49 (60.5)	42 (57.5)	39 (58.2)
	Maternal	Gravida	Primigravida	15 (41.7)	40 (47.1)	37 (41.6)	45 (45.5)	45 (47.9)	40 (44.9)	35 (43.2)	33 (45.2)	34 (50.7)
			Multigravida	21 (58.3)	45 (52.9)	52 (58.4)	54 (54.5)	49 (52.1)	49 (55.1)	46 (56.8)	40 (54.8)	33 (49.3)
	Maternal	Parity	Nulliparous	20 (55.6)	55 (64.7)	54 (60.7)	65 (65.7)	62 (66)	57 (64)	52 (64.2)	48 (65.8)	47 (70.1)
			Primiparous	13 (36.1)	19 (22.4)	22 (24.7)	24 (24.2)	22 (23.4)	23 (25.8)	21 (25.9)	18 (24.7)	16 (23.9)
			Multiparous	3 (8.3)	11 (12.9)	13 (14.6)	10 (10.1)	10 (10.6)	9 (10.1)	8 (9.9)	7 (9.6)	4 (6)
	Maternal	Prenatal maternal smoking	Yes	2 (5.6)	5 (5.9)	5 (5.6)	5 (5.1)	3 (3.2)	3 (3.4)	2 (2.5)	2 (2.7)	2 (3)
			No	34 (94.4)	80 (94.1)	84 (94.4)	94 (94.9)	91 (96.8)	86 (96.6)	79 (97.5)	71 (97.3)	65 (97)
	Maternal	Gestational diabetes mellitus	Yes	6 (16.7)	13 (15.3)	13 (14.6)	14 (14.1)	13 (13.8)	12 (13.5)	11 (13.6)	8 (11)	9 (13.4)
			No	30 (83.3)	72 (84.7)	76 (85.4)	85 (85.9)	81 (86.2)	77 (86.5)	70 (86.4)	65 (89)	58 (86.6)
	Maternal	Preeclampsia	Yes	4 (11.1)	6 (7.1)	8 (9)	8 (8.1)	7 (7.4)	7 (7.9)	7 (8.6)	6 (8.2)	4 (6)
			No	32 (88.9)	79 (92.9)	81 (91)	91 (91.9)	87 (92.6)	82 (92.1)	74 (91.4)	67 (91.8)	63 (94)
	Maternal	Group B Streptococcus	Yes	6 (16.7)	31 (36.5)	28 (31.5)	28 (28.3)	28 (29.8)	28 (31.5)	28 (34.6)	25 (34.2)	23 (34.3)
			No	30 (83.3)	54 (63.5)	61 (68.5)	71 (71.7)	66 (70.2)	61 (68.5)	53 (65.4)	48 (65.8)	44 (65.7)
	Maternal	Prenatal antibiotics	Yes	8 (22.2)	21 (24.7)	20 (22.5)	22 (22.2)	22 (23.4)	20 (22.5)	20 (24.7)	19 (26)	17 (25.4)
			No	22 (61.1)	57 (67.1)	60 (67.4)	68 (68.7)	65 (69.1)	64 (71.9)	56 (69.1)	48 (65.8)	47 (70.1)
			Uncertain	6 (16.7)	7 (8.2)	9 (10.1)	9 (9.1)	7 (7.4)	5 (5.6)	5 (6.2)	6 (8.2)	3 (4.5)
	Maternal	Prenatal probiotics	Yes	19 (52.8)	52 (61.2)	47 (52.8)	56 (56.6)	55 (58.5)	51 (57.3)	45 (55.6)	38 (52.1)	37 (55.2)
			No	17 (47.2)	33 (38.8)	42 (47.2)	43 (43.4)	39 (41.5)	38 (42.7)	36 (44.4)	35 (47.9)	30 (44.8)
	Perinatal	Gestational age	Early term	20 (55.6)	42 (49.4)	41 (46.1)	44 (44.4)	42 (44.7)	40 (44.9)	35 (43.2)	33 (45.2)	26 (38.8)
			Full term	16 (44.4)	32 (37.6)	38 (42.7)	43 (43.4)	40 (42.6)	38 (42.7)	36 (44.4)	31 (42.5)	31 (46.3)
			Late term	0 (0)	11 (12.9)	10 (11.2)	12 (12.1)	12 (12.8)	11 (12.4)	10 (12.3)	9 (12.3)	10 (14.9)
	Perinatal	Mode of delivery	Vaginal	26 (72.2)	66 (77.6)	70 (78.7)	73 (73.7)	71 (75.5)	69 (77.5)	61 (75.3)	57 (78.1)	48 (71.6)
			C-section	10 (27.8)	19 (22.4)	19 (21.3)	26 (26.3)	23 (24.5)	20 (22.5)	20 (24.7)	16 (21.9)	19 (28.4)
	Perinatal	Intrapartum antibiotics	Yes	15 (41.7)	47 (55.3)	43 (48.3)	49 (49.5)	48 (51.1)	44 (49.4)	44 (54.3)	39 (53.4)	39 (58.2)
			No	21 (58.3)	38 (44.7)	46 (51.7)	50 (50.5)	46 (48.9)	45 (50.6)	37 (45.7)	34 (46.6)	28 (41.8)
	Perinatal	NICU or SCBU	Yes	2 (5.6)	8 (9.4)	8 (9)	9 (9.1)	7 (7.4)	7 (7.9)	7 (8.6)	6 (8.2)	5 (7.5)
			No	34 (94.4)	77 (90.6)	81 (91)	90 (90.9)	87 (92.6)	82 (92.1)	74 (91.4)	67 (91.8)	62 (92.5)
	Demographic	Sex	Male	16 (44.4)	43 (50.6)	46 (51.7)	50 (50.5)	46 (48.9)	45 (50.6)	43 (53.1)	41 (56.2)	35 (52.2)
			Female	20 (55.6)	42 (49.4)	43 (48.3)	49 (49.5)	48 (51.1)	44 (49.4)	38 (46.9)	32 (43.8)	32 (47.8)
	Environmental	Older siblings	Yes	15 (41.7)	31 (36.5)	36 (40.4)	35 (35.4)	33 (35.1)	32 (36)	30 (37)	27 (37)	21 (31.3)
			No	19 (52.8)	54 (63.5)	51 (57.3)	63 (63.6)	59 (62.8)	55 (61.8)	50 (61.7)	46 (63)	46 (68.7)
			NA	2 (5.6)	0 (0)	2 (2.2)	1 (1)	2 (2.1)	2 (2.2)	1 (1.2)	0 (0)	0 (0)
	Environmental	Furry pets	Yes	7 (19.4)	20 (23.5)	-	19 (19.2)	17 (18.1)	-	10 (12.3)	-	8 (11.9)
			No	29 (80.6)	65 (76.5)	-	75 (75.8)	75 (79.8)	-	66 (81.5)	-	46 (68.7)
			NA	0 (0)	0 (0)	-	5 (5.1)	2 (2.1)	-	5 (6.2)	-	13 (19.4)
	Environmental	Prenatal passive smoking	Yes	15 (41.7)	31 (36.5)	30 (33.7)	36 (36.4)	30 (31.9)	32 (36)	27 (33.3)	26 (35.6)	23 (34.3)
			No	21 (58.3)	54 (63.5)	59 (66.3)	63 (63.6)	64 (68.1)	57 (64)	54 (66.7)	47 (64.4)	44 (65.7)
	Environmental	Passive smoking	Yes	-	28 (32.9)	-	29 (29.3)	24 (25.5)	-	19 (23.5)	-	15 (22.4)
			No	-	57 (67.1)	-	65 (65.7)	68 (72.3)	-	57 (70.4)	-	39 (58.2)
			NA	-	0 (0)	-	5 (5.1)	2 (2.1)	-	5 (6.2)	-	13 (19.4)
	Diet	Feeding mode	Exclusively breast fed	-	23 (27.1)	28 (31.5)	22 (22.2)	18 (19.1)	11 (12.4)	6 (7.4)	5 (6.8)	1 (1.5)
			Exclusively formula fed	-	12 (14.1)	23 (25.8)	39 (39.4)	54 (57.4)	61 (68.5)	63 (77.8)	55 (75.3)	21 (31.3)
			Mixed	-	50 (58.8)	26 (29.2)	33 (33.3)	18 (19.1)	6 (6.7)	2 (2.5)	1 (1.4)	1 (1.5)
			NA	-	0 (0)	12 (13.5)	5 (5.1)	4 (4.3)	11 (12.4)	10 (12.3)	12 (16.4)	44 (65.7)
	Diet	Solid food before 6m	Yes	-	-	-	64 (64.6)	59 (62.8)	58 (65.2)	54 (66.7)	51 (69.9)	44 (65.7)
			No	-	-	-	23 (23.2)	21 (22.3)	21 (23.6)	18 (22.2)	12 (16.4)	12 (17.9)
			NA	-	-	-	12 (12.1)	14 (14.9)	10 (11.2)	9 (11.1)	10 (13.7)	11 (16.4)
	Supplement	Probiotics	Yes	-	1 (1.2)	2 (2.2)	2 (2)	12 (12.8)	20 (22.5)	13 (16)	33 (45.2)	23 (34.3)
			No	-	72 (84.7)	71 (79.8)	87 (87.9)	78 (83)	64 (71.9)	27 (33.3)	36 (49.3)	32 (47.8)
			NA	-	12 (14.1)	16 (18)	10 (10.1)	4 (4.3)	5 (5.6)	41 (50.6)	4 (5.5)	12 (17.9)
	Supplement	Vitamins	Yes	-	2 (2.4)	2 (2.2)	2 (2)	4 (4.3)	2 (2.2)	3 (3.7)	15 (20.5)	9 (13.4)
			No	-	71 (83.5)	71 (79.8)	87 (87.9)	86 (91.5)	82 (92.1)	37 (45.7)	54 (74)	46 (68.7)
			NA	-	12 (14.1)	16 (18)	10 (10.1)	4 (4.3)	5 (5.6)	41 (50.6)	4 (5.5)	12 (17.9)
	Medication	Chinese medicine	Yes	-	2 (2.4)	4 (4.5)	8 (8.1)	14 (14.9)	18 (20.2)	2 (2.5)	11 (15.1)	4 (6)
			No	-	71 (83.5)	69 (77.5)	81 (81.8)	76 (80.9)	66 (74.2)	35 (43.2)	58 (79.5)	51 (76.1)
			NA	-	12 (14.1)	16 (18)	10 (10.1)	4 (4.3)	5 (5.6)	41 (50.6)	4 (5.5)	12 (17.9)
	Medication	Antibiotics	Yes	-	9 (10.6)	-	15 (15.2)	21 (22.3)	-	25 (30.9)	-	6 (9)
			No	-	53 (62.4)	-	56 (56.6)	71 (75.5)	-	47 (58)	-	47 (70.1)
			NA	-	23 (27.1)	-	28 (28.3)	2 (2.1)	-	6 (7.4)	-	14 (20.9)
	NICU, neonatal intensive care unit; SCBU, special care baby unit
	NA: missing value

## Sheet: Table S3
	Table S3. Comparisons of the alpha and beta diversity in the gut microbiota between time points
		Alpha diversity		Beta diversity
	Comparison	Observed ASVs	Shannon diversity	Unweighted UniFrac	Weighted UniFrac
	Overall	1.18466e-85	7.33511e-64	0.0001	0.0001
	0m vs 1m	7.55065e-07	0.00988982	0.0001	0.0001
	1m vs 3m	0.00747594	0.183774	0.0001	0.043
	3m vs 6m	0.0235889	0.820555	0.0001	0.0722
	6m vs 12m	1.15526e-09	2.91773e-12	0.0001	0.0001
	12m vs 18m	0.00060084	0.00266243	0.0001	0.0001
	18m vs 24m	1.70065e-05	0.114758	0.0002	0.2649
	24m vs 30m	0.0412114	0.236003	0.0236	0.329
	30m vs 36m	0.00151918	0.190963	0.4914	0.9054
	18m vs 30m		0.00481442		0.2743
	18m vs 36m				0.1116
	Numbers are p values of Kruskal–Wallis (alpha diversity) and PERMANOVA tests (beta diversity)
	ASV, amplicon sequence variant

## Sheet: Table S4
	Table S4. Differentially abundant genera between 6 and 12 months detected using ANCOM-BC while controlling for mode of delivery, feeding mode and intrapartum antibiotics use
	Genus	Log fold change*	Standard error	p-value	q-value
	Actinomyces	-0.152492	0.0232763	5.70021e-11	2.79311e-09
	Enterococcus	-0.305474	0.0486676	3.45724e-10	1.65948e-08
	Rothia	-0.10408	0.0170482	1.02753e-09	4.82939e-08
	Enterobacteriaceae;__	-0.268955	0.0447474	1.84925e-09	8.50654e-08
	Romboutsia	0.198297	0.0338066	4.47426e-09	2.01342e-07
	Klebsiella	-0.291902	0.0510354	1.06783e-08	4.69846e-07
	Lacticaseibacillus	-0.174958	0.0311686	1.98542e-08	8.53729e-07
	Escherichia-Shigella	-0.269552	0.0481161	2.11741e-08	8.89313e-07
	Ruminococcaceae incertae sedis	-0.165467	0.0302137	4.33693e-08	1.77814e-06
	[Ruminococcus] gnavus group	0.321441	0.0703424	4.8849e-06	0.000195396
	Blautia	0.280392	0.0642642	1.28223e-05	0.000500068
	Bilophila	-0.101077	0.0246862	4.23144e-05	0.00160795
	Lachnospira	0.1661	0.0406575	4.40105e-05	0.00162839
	Robinsoniella	-0.110703	0.0276331	6.17114e-05	0.00222161
	Anaerostipes	0.129838	0.035479	0.000252649	0.00884272
	Bifidobacterium	-0.158265	0.0446438	0.000392531	0.0133461
	Phascolarctobacterium	-0.0942048	0.0275824	0.000636889	0.0210173
	Enterobacter	-0.117989	0.0370312	0.00144153	0.0461289
	Faecalibacterium	0.188497	0.0601242	0.00171779	0.0532516
	*Positive and negative values indicate enrichment and depletion of the genera in 12 months compared to 6 months, respectively

## Sheet: Table S5
	Table S5. Differentially abundant ASVs between 6 and 12 months detected using ANCOM-BC while controlling for mode of delivery, feeding mode and intrapartum antibiotics use
	ASV ID	Taxonomy	Log fold change*	Standard error	p-value	q-value
	dd5ce8d0b040693d540cb5aaf1b9fb3b	Romboutsia	0.264925	0.0348638	2.98779e-14	2.74876e-12
	c6cdc71a1f7376db5a843ade152ed641	Enterococcus	-0.263811	0.0382749	5.48094e-12	4.98765e-10
	8bcecfcbbe56c319b7884ef6b4617200	[Ruminococcus] gnavus group	0.381833	0.0671493	1.29799e-08	1.16819e-06
	8abdf384f59923b598d45153ced549aa	Enterobacteriaceae	-0.149934	0.0350749	1.91406e-05	0.00170351
	2f4a2b08eec8d8d5f66dc0d20552881f	Escherichia-Shigella	-0.193566	0.0461728	2.76234e-05	0.00243086
	a018eb1d8afceb2751d3b92b22f4d35f	Erysipelatoclostridium ramosum	0.132367	0.0342097	0.000109149	0.00949601
	4cc4dd9379f5b4afc4f4397ac0baaed7	[Clostridium] innocuum group	0.117448	0.0307368	0.000132875	0.0114272
	3b32ed0e7eeb5c90fe7673da1480c197	Streptococcus	-0.0660342	0.0178654	0.000218838	0.0186012
	40f80939e6303ce27ee4934e5332b44d	Faecalibacterium	0.189171	0.0512544	0.000223531	0.0187766
	0ae1308cf1201de65c4edfcd616e89b2	Fusicatenibacter; uncultured organism	0.159033	0.0436143	0.000265989	0.0220771
	1ddd036b98f355d7f54facadaa9dff88	Clostridium sensu stricto 1	-0.10923	0.0302573	0.000306143	0.0251037
	6c50dd3cf297cf30eaf754d064def0bb	Klebsiella	-0.145733	0.0436265	0.00083635	0.0677444
	4e29949fbf33f687665c7ec95d0b1b26	Clostridium sensu stricto 1	0.121159	0.0363773	0.000866506	0.0693205
	*Positive and negative values indicate enrichment and depletion of the ASVs in 12 months compared to 6 months, respectively

## Sheet: Table S6
	Table S6. Characteristics of eczema case and control subjects in the nested case–control study
				Subset 1_case determined at 12m			Subset 2_case determined at 6m
	Category	Variable	Option	Case (n = 23)	Control (n = 24)	p-value	Case (n = 33)	Control (n = 30)	p-value
	Maternal	Maternal age_yr [Median (IQR)]	-	34.1 (30.9–35.5)	32.5 (30.3–35.6)	0.65272	33.2 (29.5–35.6)	33.1 (30.3–35.5)	0.76418
	Maternal	Maternal age	Less than 30	6	5	0.873823	10	6	0.385694
			30 to 35	9	11		11	15
			Above 35	8	8		12	9
	Maternal	Maternal education	Secondary school or below	10	7	0.3715	18	8	0.0398
			Diploma or degree or above	13	17		15	22
	Maternal	Gravida_count [Median (IQR)]	-	1 (1–2)	2 (1–3)	0.30302	2 (1–3)	2 (1–3)	0.99202
	Maternal	Gravida	Primigravida	12	11	0.7732	14	14	0.8026
			Multigravida	11	13		19	16
	Maternal	Parity_count [Median (IQR)]	-	0 (0–1)	0 (0–1)	0.31732	0 (0–1)	0 (0–1)	0.45326
	Maternal	Parity	Nulliparous	16	14	0.129682	22	18	0.238874
			Primiparous	6	4		9	6
			Multiparous	1	6		2	6
	Maternal	Prenatal maternal smoking	Yes	1	1	1	3	2	1
			No	22	23		30	28
	Maternal	Gestational diabetes mellitus	Yes	4	4	1	7	4	0.5148
			No	19	20		26	26
	Maternal	Preeclampsia	Yes	2	2	1	2	3	0.6623
			No	21	22		31	27
	Maternal	Group B Streptococcus	Yes	10	6	0.227	12	8	0.4324
			No	13	18		21	22
	Maternal	Prenatal antibiotics	Yes	4	9	0.30076	7	10	0.549078
			No	18	14		23	18
			Uncertain	1	1		3	2
	Maternal	Prenatal probiotics	Yes	16	13	0.3715	21	17	0.6141
			No	7	11		12	13
	Perinatal	Gestational age_wk [Median (IQR)]	-	39.3 (38.4–40.0)	38.7 (38.3–39.9)	0.41222	39.3 (38.4–40.1)	38.7 (38.2–40.0)	0.44726
	Perinatal	Gestational age	Early term	9	13	0.575079	15	16	0.82154
			Full term	11	9		14	11
			Late term	3	2		4	3
	Perinatal	Mode of delivery	Vaginal	21	22	1	25	27	0.1894
			C-section	2	2		8	3
	Perinatal	Intrapartum antibiotics	Yes	13	8	0.1468	18	11	0.2076
			No	10	16		15	19
	Perinatal	Apgar score 1 min [Median (IQR)]	-	9 (9–9)	9 (9–9)	0.69654	9 (9–9)	9 (9–9)	0.72786
	Perinatal	Apgar score 5 min [Median (IQR)]	-	10 (10–10)	10 (10–10)	0.59612	10 (10–10)	10 (10–10)	0.57548
	Perinatal	NICU or SCBU	Yes	1	3	0.6085	2	3	0.6623
			No	22	21		31	27
	Perinatal	Birth weight_kg [Median (IQR)]	-	3.2 (3.0–3.4)	3.1 (2.9–3.2)	0.12852	3.2 (2.8–3.4)	3.1 (2.9–3.2)	0.4593
	Demographic	Sex	Male	12	12	1	18	14	0.6173
			Female	11	12		15	16
	Environmental	Older sibling(s)	Yes	8	10	0.7661	12	12	0.8001
			No	15	14		21	18
	Environmental	Prenatal passive smoking	Yes	7	7	1	15	8	0.1899
			No	16	17		18	22
	Diet	Feeding mode at 1m	Exclusively breast fed	7	7	0.167551	10	8	0.607478
			Exclusively formula fed	5	1		6	3
			Mixed	11	16		17	18
	Diet	Feeding mode at 3m	Exclusively breast fed	11	6	0.151096	13	8	0.267628
			Exclusively formula fed	3	5		7	7
			Mixed	6	12		9	14
			NA	3	1		4	1
	Diet	Feeding mode at 6m	Exclusively breast fed	8	7	-	8	8	-
			Exclusively formula fed	7	10		11	12
			Mixed	7	7		14	9
			NA	1	0		0	1
	Diet	Feeding mode at 12m	Exclusively breast fed	5	6	0.694207	-	-	-
			Exclusively formula fed	10	13		-	-
			Mixed	7	5		-	-
			NA	1	0		-	-
	Diet	Solid food before 6m	Yes	14	17	0.5098	21	22	0.643264
			No	7	5		10	6
			NA	2	2		2	2
	Diet	Solid food introduction_mth [Median (IQR)]	-	5.5 (5–6)	5.5 (5–6)	0.9442	5.5 (5–6)	5.5 (5–6)	0.4902
	Allergy	Parental history of eczema, asthma or AR	Yes	16	10	0.0798	22	15	0.2083
			No	7	14		11	15
	Allergy	Onset of eczema_mth [Median (IQR)]	-	3 (2–4)	-	-	3 (1.6–3.9)	-	-
	Allergy	Eczema at 6m	Yes	18	0	-	33	0	-
			No	5	0		0	30
	Allergy	SCORAD at 6m [Median (IQR)]	-	34.9 (24.4–41.9)	-	-	27.4 (16.6–37.6)	-	-
	Allergy	oSCORAD at 6m [Median (IQR)]	-	26.7 (16.3–35.7)	-	-	19.3 (15.2–30.1)	-	-
	Allergy	Severity_SCORAD at 6m	Mild	4	-	-	13	-	-
			Moderate	9	-		14	-
			Severe	2	-		3	-
			NA	8	-		3	-
	Allergy	Severity_oSCORAD at 6m	Mild	1	-	-	6	-	-
			Moderate	12	-		21	-
			Severe	2	-		3	-
			NA	8	-		3	-
	Allergy	Eczema at 12m	Yes	23	0	-	18	5	0.0035
			No	0	24		15	25
	Allergy	SCORAD at 12m [Median (IQR)]	-	13.8 (9.4–22.7)	-	-	12.9 (9.4–21.5)	-	-
	Allergy	oSCORAD at 12m [Median (IQR)]	-	11.2 (7.5–15.1)	-	-	10.9 (7.5–15.0)	-	-
	Allergy	Severity_SCORAD at 12m	Mild	10	-	-	9	-	-
			Moderate	8	-		6	-
			NA	5	-		18	-
	Allergy	Severity_oSCORAD at 12m	Mild	13	-	-	11	-	-
			Moderate	5	-		4	-
			NA	5	-		18	-
	Allergy	Wheezing at 12m	Yes	0	0	1	-	-	-
			No	23	24		-	-
	Allergy	Food allergy at 12m	Yes	3	4	1	-	-	-
			No	20	20		-	-
	Allergy	Rhinitis at 12m	Yes	0	0	1	-	-	-
			No	23	24		-	-
	All values are count unless otherwise specified.
	NICU, neonatal intensive care unit; oSCORAD, objective SCORAD; SCBU, special care baby unit
	NA: missing value
	Fisher’s exact test or Chi-squared test was used for testing of categorical variables, whereas Mann–Whitney test was used for continuous variables.

## Sheet: Table S7
	Table S7. Comparisons of the alpha and beta diversity in the gut microbiota between eczema case and control subjects at each time point
			Alpha diversity		Beta diversity
	Subset	Age_mth	Observed ASVs	Shannon diversity	Unweighted UniFrac	Weighted UniFrac
	Subset 1_case determined at 12m	1m	0.443044	0.537129	0.27	0.3334
		3m	0.624337	0.848108	0.1627	0.3207
		6m	0.932087	0.19423	0.514	0.2029
		12m	0.839653	0.798432	0.4915	0.6148
	Subset 2_case determined at 6m	1m	0.267573	0.825721	0.3155	0.4789
		3m	0.761955	0.858011	0.0909	0.5874
		6m	0.788283	0.0307231	0.6307	0.2066
	Numbers are p values of Kruskal–Wallis (alpha diversity) and PERMANOVA tests (beta diversity)
	ASV, amplicon sequence variant
